# Supplementary material for: Assessment of the Diagnostic Efficacy of Low-Field Magnetic Resonance Imaging: A Systematic Review
Source: Diagnostics (Basel). 2024 Jul 19;14(14):1564. doi: 10.3390/diagnostics14141564 (PMC11276230; doi:10.3390/diagnostics14141564)
Supplement: Supplementary file 1 [file diagnostics-14-01564-s001.zip]

Archive with 3 entries (3 files):
- PRISMA Checklist.pdf
- Studies excluded in the systematic review.pdf
- Tables.pdf
